# Supplementary material for: Positive effects of public breeding on US rice yields under future climate scenarios
Source: Proc Natl Acad Sci U S A. 2024 Mar 18;121(13):e2309969121. doi: 10.1073/pnas.2309969121 (PMC10990131; doi:10.1073/pnas.2309969121)
Supplement: Supplementary file 2 — Dataset S01 (XLSX) [file pnas.2309969121.sd01.xlsx]

## Sheet: Dataset_S1
Dataset S1. Summary of acreage history across varieties in the variety acreage dataset
Variety	minYear	maxYear	noYears	noCounties
DELLA	1988	1988	1	1
JAZZMAN	2011	2011	1	1
RICO	1988	1988	1	1
RONDO	2012	2012	1	1
XP712	2005	2005	1	1
XP753	2011	2011	1	1
CLXP756	2011	2011	1	2
XL7	2003	2003	1	2
HIDALGO	2007	2007	1	3
SILVER	2008	2008	1	3
CL271	2014	2014	1	4
COLORADO	2013	2013	1	4
EARL	2001	2001	1	4
XL6	2001	2001	1	5
XP744	2008	2008	1	5
V7817	1989	1989	1	6
BELLEMONT	1984	1984	1	7
BOWMAN	2009	2009	1	7
CAFFEY	2014	2014	1	8
XP746	2009	2009	1	8
LEAH	1984	1984	1	15
CL142 AR	2011	2011	1	28
ANTONIO	2014	2015	2	3
CLXL746	2009	2010	2	3
CYBONNET	2007	2008	2	3
XL760	2014	2015	2	4
CLXLBLEND	2007	2010	2	5
TORO-2	1988	1989	2	5
CLXL72	2012	2014	2	7
LITTON	1997	1998	2	7
XP754	2012	2014	2	7
CLXL74	2012	2014	2	9
MADISON	1999	2000	2	12
MERCURY	1988	1991	2	12
CB801	1988	1989	2	14
BANKS	1992	2005	2	25
BOND	1984	1988	2	25
AHRENT	2002	2003	2	27
CL171	2008	2009	2	28
MEDARK	1989	2005	2	32
CL171 AR	2008	2009	2	38
CL121	2001	2002	2	43
DELLROSE	1997	1999	3	1
PATNA	1970	1972	3	2
XP710	2004	2006	3	3
S-102	2000	2002	3	4
SABINE	2007	2009	3	5
NEWREX	1980	1982	3	7
CLXP730	2006	2008	3	10
CLEARFIELD	2001	2003	3	12
JAZZMAN 2	2012	2014	3	13
SABER	2002	2004	3	13
MERMENTAU	2013	2015	3	15
REXMONT	1988	1999	3	15
ORION	1992	1999	3	32
XL8	2003	2007	3	32
PEARL	1970	1973	4	4
XP729	2006	2010	4	4
ROSES	1970	1973	4	5
PIROGUE	2004	2007	4	6
LAFITTE	1997	2003	4	11
ROSEMONT	1991	1994	4	11
TEXMONT	1989	2006	4	13
BELLEVUE	1981	1984	4	14
XL753	2012	2015	4	19
CL152	2012	2015	4	25
TRENASSE	2006	2010	4	25
JODON	1995	1998	4	29
RT7015	1992	1995	4	30
XP723	2005	2014	4	35
CL261	2010	2013	4	40
CLXL8	2004	2007	4	60
CLXL730	2006	2009	4	62
RISOTTO	2003	2015	5	2
TEXMATI	2010	2015	5	2
NEPTUNE	2009	2013	5	17
BONNET 73	1975	1980	6	25
L202	1988	1997	6	36
DREW	1997	2002	6	47
LACASSINE	1992	1997	6	55
BELLE PATNA	1970	1976	6	57
CL111	2010	2015	6	72
CL131	2006	2013	6	74
SIERRA	2006	2015	7	4
MELROSE	1978	1984	7	13
PRISCILLA	1999	2005	7	22
CATAHOULA	2009	2015	7	29
SKYBONNET	1984	1994	7	54
MILLIE	1991	1997	7	56
BLUEBONNET	1970	1979	7	74
KAYBONNET	1995	2001	7	89
MILAGRO	2005	2013	8	8
FRANCIS	2003	2010	8	49
DAWN	1970	1978	8	52
CLXL729	2007	2014	8	69
CLXL745	2008	2015	8	75
CL151	2008	2015	8	82
RICO I	1989	1998	9	18
KATY	1989	1999	9	54
XL723	2006	2015	9	58
TEBONNET	1988	1997	9	68
PRESIDIO	2006	2015	10	15
LAGRUE	1994	2003	10	38
JUPITER	2006	2015	10	54
BRAZOS	1975	1984	10	58
JEFFERSON	1997	2006	10	76
NORTAI	1973	1984	11	22
VISTA	1972	1983	11	43
ALAN	1991	2001	11	52
NEWBONNET	1984	1998	11	76
JACKSON	1991	2001	11	81
BLUEBELLE	1970	1983	11	82
CHENIERE	2004	2015	11	87
JASMINE	1991	2011	12	7
CL161	2003	2014	12	82
MAYBELLE	1991	2003	12	85
TORO	1970	1983	13	12
DIXIEBELLE	1999	2015	13	15
NOVA	1970	1983	13	48
GULFMONT	1988	2001	13	72
WELLS	1995	2011	13	76
MARS	1979	1996	14	67
NATO	1970	1984	14	75
STARBONNET	1970	1988	15	103
COCODRIE	1999	2014	16	101
LEMONT	1984	2003	16	118
BENGAL	1993	2010	18	64
LABELLE	1972	1994	18	111
LEBONNET	1975	1998	19	109
CYPRESS	1993	2014	20	113
SATURN	1970	2003	21	40
OTHERS	1981	2015	31	105

## Sheet: Sheet1
Method	CatBoost	GradientBoost	RandomForest	AdaBoost	XGBoost	SGD	LASSO	Elastic net	Bayesian Ridge	Support vector
learning rate	0.11	0.08	0.1	0.1	0.1	----	----	----	----	----
estimator	----	----	----	DecisionTreeRegressor	DecisionTreeRegressor	penalty=l2	----	----	----	----
# estimators	200	70	70	65	50	----	----	----	----	----
loss function	RMSE	squared_error	squared_error	linear	linear	squared_error	----	----	----	----
alpha (Regularization)	l2_leaf_reg= 200	0.9	----	----	----	0.001	1.2	0.9	----	Epsilon=2.4
max_iter/max_depth	----	max_depth=3	max_depth= 5	max_depth=6	Max_depth= 3	l1_ratio=0.55	10000	10000	3000	----
selection/kernel	----	----	----	----	Booster=dart	----	cyclic	cyclic	rbf	linear
Other parameters	----	min_samples_leaf=100	min_samples_leaf= 10	min_samples_leaf=50	eta=0.15	----	----	1	alpha_1 and lambda_2 = 5e-06, alpha_2 and lambda_1 = 0.05	kernel coeff=0.1
