# Supplementary material for: Positive effects of public breeding on US rice yields under future climate scenarios
Source: Proc Natl Acad Sci U S A. 2024 Mar 18;121(13):e2309969121. doi: 10.1073/pnas.2309969121 (PMC10990131; doi:10.1073/pnas.2309969121)
Supplement: Supplementary file 3 — Dataset S02 (XLSX) [file pnas.2309969121.sd02.xlsx]

## Sheet: Dataset_S2
Dataset S2. Hyper parameters used in developing the machine learning models
Ten machine learning models (listed below) were employed to develop an ensemble modeling framework. The models were tuned and trained based on the 75% of the county-acreage dataset, and the hypertuned values for the parameters are listed below.
Method	learning rate	estimator	# estimators	loss function	alpha (Regularization)	max_iter/ max_depth	selection/ kernel	other parameters
CatBoost	0.11	----	200	RMSE	l2_leaf_reg= 200	----	----	----
GradientBoost	0.08	----	70	squared_error	0.9	max_depth=3	----	min_samples_leaf=100
RandomForest	0.1	----	70	squared_error	----	max_depth= 5	----	min_samples_leaf= 10
AdaBoost	0.1	DecisionTreeRegressor	65	linear	----	max_depth=6	----	min_samples_leaf=50
XGBoost	0.1	DecisionTreeRegressor	50	linear	----	Max_depth= 3	Booster=dart	eta=0.15
SGD	----	penalty=l2	----	squared_error	0.001	l1_ratio=0.55	----	----
LASSO	----	----	----	----	1.2	10000	cyclic	----
Elastic net	----	----	----	----	0.9	10000	cyclic	1
Bayesian Ridge	----	----	----	----	----	3000	rbf	alpha_1 and lambda_2 = 5e-06, alpha_2 and lambda_1 = 0.05
Support vector	----	----	----	----	Epsilon=2.4	----	linear	kernel coeff=0.1
